# Supplementary material for: The Effect of Melatonin Supplementation on Cancer-Related Fatigue during Chemotherapy Treatment of Breast Cancer Patients: A Double-Blind, Randomized Controlled Study
Source: Cancers (Basel). 2024 Feb 16;16(4):802. doi: 10.3390/cancers16040802 (PMC10887218; doi:10.3390/cancers16040802)
Supplement: Supplementary file 1 [file cancers-16-00802-s001.zip]

Archive with 1 entries (1 files):
- cancers-2857460-supplementary.pdf
